# Supplementary material for: Ultrasound-guided stellate ganglion block attenuates early postoperative visceral pain after laparoscopic hysterectomy: A prospective randomized controlled trial
Source: PLoS One. 2025 Dec 30;20(12):e0339677. doi: 10.1371/journal.pone.0339677 (PMC12752976; doi:10.1371/journal.pone.0339677)
Supplement: S3 File — (XLS) [file pone.0339677.s003.xls]

## Sheet: Sheet1
	visceral pain at rest					visceral pain during movement					incision pain at rest					incision pain during movement					rescue analgesic					PONV					Transient horner syndrome	Hoarseness	Local hematoma	Peritoneal puncture
N	1h	3h	6h	24h	48h	1h	3h	6h	24h	48h	1h	3h	6h	24h	48h	1h	3h	6h	24h	48h	T1	T2	T3	T4	T5	T1	T2	T3	T4	T5
1	0	0	0	0	0	0	0	0	0	0	0	1	1	1	0	0	1	1	1	1	0	0	0	0	0	0	1	0	0	0	0	0	0	0	0
2	0	6	8	2	1	0	6	8	3	1	0	0	0	0	0	0	0	0	0	6	0	0	1	0	0	0	2	2	1	1	0	0	0	0	0
8	0	0	0	0	0	0	0	0	0	0	0	0	0	0	0	0	0	0	0	0	0	0	0	0	0	0	2	0	0	0	0	0	0	0	0
9	0	0	0	1	0	0	0	2	2	0	0	0	0	0	0	0	0	0	0	0	0	0	0	0	0	0	0	0	0	0	1	0	0	0	0
13	0	0	0	0	0	0	0	0	0	0	0	0	0	0	0	0	3	2	1	0	0	0	0	0	0	0	2	0	0	0	0	0	0	0	0
15	0	2	1	0	0	0	2	1	0	0	0	1	1	1	0	0	2	2	2	1	0	0	0	0	0	0	1	0	0	0	0	0	0	0	0
16	0	2	2	2	2	0	2	2	5	2	0	2	0	5	2	0	2	0	5	2	0	0	0	1	0	0	0	0	0	0	0	0	0	0	0
20	0	0	0	0	0	0	0	0	0	0	0	0	1	0	0	0	0	2	0	0	0	0	0	0	0	0	2	2	0	0	0	0	0	0	0
21	0	0	0	0	0	0	0	0	0	0	1	1	1	1	0	1	2	2	3	2	0	0	0	0	0	0	0	0	0	0	0	0	0	0	0
22	2	7	3	3	4	3	7	3	4	4	2	2	0	1	1	3	3	0	1	1	0	1	0	0	0	0	2	0	0	0	0	0	0	0	0
26	0	0	0	0	0	0	0	0	0	0	0	0	0	0	0	0	0	1	1	0	0	0	0	0	0	0	3	0	0	0	0	0	0	0	0
35	0	0	0	0	0	0	0	0	0	0	0	2	1	0	0	0	3	3	3	2	0	0	0	0	0	0	1	0	0	0	0	0	0	0	0
37	0	0	0	0	0	0	0	0	0	0	0	0	0	0	0	0	0	2	1	1	0	0	0	0	0	0	3	0	0	0	0	0	0	0	0
44	0	0	0	0	0	0	0	0	0	0	0	2	2	0	0	0	4	4	2	1	0	0	0	0	0	0	0	0	0	0	1	0	0	0	0
49	0	1	3	3	1	0	1	3	3	1	0	1	2	2	1	0	1	4	5	1	0	0	1	0	0	0	0	0	0	0	0	0	0	0	0
51	0	0	0	0	0	0	0	0	0	0	0	1	2	0	0	0	2	3	0	0	0	0	0	0	0	0	1	0	0	0	0	0	0	0	0
53	0	0	0	1	0	0	0	0	1	0	0	0	0	1	1	0	0	0	2	2	0	0	0	0	0	0	0	0	0	0	0	0	0	0	0
59	0	0	0	0	0	0	0	0	0	0	0	1	1	0	0	0	1	2	1	0	0	0	0	0	0	0	0	0	0	0	0	0	0	0	0
64	0	0	0	2	0	0	0	2	3	0	0	1	0	0	0	0	2	2	1	0	0	0	0	0	0	0	2	3	0	0	0	0	0	0	0
65	0	0	0	0	0	0	2	2	1	1	1	0	0	0	0	1	0	0	0	0	0	0	0	0	0	0	0	0	0	0	0	0	0	0	0
67	2	0	0	0	0	2	0	0	0	0	1	3	3	2	0	2	3	3	3	0	0	0	0	0	0	0	0	0	1	0	0	0	0	0	0
69	0	0	0	0	0	0	0	0	0	0	0	0	0	0	0	0	1	0	0	0	0	0	0	0	0	0	0	0	0	0	0	0	0	0	0
72	0	0	0	0	0	0	0	0	0	0	0	0	0	0	0	0	0	0	1	1	0	0	0	0	0	0	0	0	0	0	0	0	0	0	0
79	1	0	0	0	0	1	2	3	1	1	0	1	1	1	0	0	3	3	2	0	0	0	0	0	0	0	0	0	0	0	0	0	0	0	0
84	0	0	2	0	0	0	0	3	0	0	0	0	3	0	0	0	0	4	0	1	0	0	0	0	0	0	0	0	0	0	0	0	0	0	0
85	0	1	4	2	0	0	1	5	3	2	0	0	3	3	1	0	0	4	4	2	0	0	1	0	0	1	2	1	0	0	0	0	0	0	0
88	0	0	0	1	0	0	0	0	1	1	0	3	3	1	1	0	4	4	2	1	0	0	0	0	0	0	1	1	0	0	0	0	0	0	0
89	0	2	2	1	0	0	2	2	2	1	0	0	0	0	0	0	0	0	0	0	0	0	0	0	0	0	1	2	0	0	0	0	0	0	0
6	1	2	3	2	1	1	2	3	2	1	0	1	2	1	0	1	2	3	2	1	0	0	0	0	0	0	1	2	0	0	0	0	0	0	0
7	0	0	0	1	2	0	0	0	1	2	0	0	0	0	2	0	0	0	1	2	0	0	0	0	0	1	3	2	0	0	0	0	0	0	0
10	0	3	2	3	2	0	3	2	3	2	0	3	1	2	1	0	3	2	3	2	0	1	0	0	0	0	2	0	0	0	0	0	0	0	0
12	0	0	4	1	3	0	0	4	1	3	0	0	2	1	1	0	0	4	1	3	0	0	1	0	0	0	0	0	0	0	0	0	0	0	0
17	0	0	1	1	4	0	0	1	1	4	0	0	0	0	1	0	0	1	1	4	0	0	0	0	0	1	1	1	0	0	0	0	0	0	0
18	0	0	0	0	0	0	0	0	0	0	0	0	0	0	0	0	0	0	0	0	0	0	0	0	0	0	0	0	0	0	0	0	0	0	0
31	2	0	0	2	2	2	0	0	2	2	1	0	0	0	0	2	0	0	2	2	0	0	0	0	0	0	2	1	0	0	0	0	0	0	0
33	3	2	1	1	2	3	2	1	1	2	3	2	1	1	1	3	2	1	1	2	0	0	0	0	0	1	0	0	0	0	0	0	0	0	0
38	0	0	0	0	2	0	0	0	0	2	0	0	0	0	1	0	0	0	0	2	0	0	0	0	0	0	0	0	0	0	0	0	0	0	0
45	0	2	1	2	2	0	2	1	2	2	0	1	1	0	0	0	2	1	2	2	0	0	0	1	0	1	1	0	0	0	0	0	0	0	0
47	0	2	2	1	1	0	2	2	1	1	0	1	1	1	0	0	2	2	1	1	0	0	0	0	0	0	0	0	0	0	0	0	0	0	0
50	1	3	4	2	1	1	3	4	2	1	0	3	3	1	1	1	3	4	2	1	0	0	0	0	0	0	1	0	0	0	0	0	0	0	0
54	0	0	0	5	1	0	0	0	5	1	0	0	0	3	0	0	0	0	5	1	0	0	0	0	0	0	0	0	0	0	0	0	0	0	0
56	0	0	0	2	0	0	0	0	2	0	0	0	0	1	0	0	0	0	2	0	0	0	0	0	0	0	0	0	0	0	0	0	0	0	0
58	0	0	0	5	4	0	0	0	5	4	0	0	0	4	2	0	0	0	5	4	0	1	1		0	1	3	3	0	0	0	0	0	0	0
60	0	1	2	0	0	0	1	2	0	0	0	0	0	0	0	0	1	2	0	0	0	0	0	0	0	0	0	0	0	0	0	0	0	0	0
61	0	2	3	2	0	0	2	3	2	0	0	0	0	0	0	0	2	3	2	0	0	0	0	0	0	0	2	2	0	0	0	0	0	0	0
63	0	1	4	2	2	0	1	4	2	2	0	0	2	1	0	0	1	4	2	2	0	0	1	0	0	0	0	0	0	0	0	0	0	0	0
66	2	3	6	2	0	2	3	6	2	0	1	2	3	1	0	2	3	6	2	0	0	0	1	0	0	0	3	2	0	0	0	0	0	0	0
68	0	1	2	1	1	0	1	2	1	1	0	0	0	0	0	0	1	2	1	1	0	1	0	0	0	0	1	1	0	0	0	0	0	0	0
70	0	3	3	2	0	0	3	3	2	0	0	2	2	0	0	0	3	3	2	0	0	0	0	0	0	0	2	2	0	0	0	0	0	0	0
71	1	0	0	0	0	1	0	0	0	0	1	0	0	0	0	1	0	0	0	0	0	0	1	0	0	0	2	2	0	0	0	0	0	0	0
75	1	3	6	3	2	1	3	6	3	2	0	2	4	2	1	1	3	6	3	2	0	0	1	0	0	0	1	1	0	0	0	0	0	0	0
76	0	5	5	3	4	0	5	5	3	4	0	3	3	1	3	0	5	5	3	4	0	0	1	0	0	2	0	0	0	0	0	0	0	0	0
78	0	0	2	1	3	0	0	2	1	3	0	0	0	0	2	0	0	2	1	3	0	0	0	0	0	0	0	0	2	0	0	0	0	0	0
80	0	1	4	2	2	0	1	4	2	2	0	0	2	1	0	0	1	4	2	2	0	0	0	0	0	0	0	1	0	0	0	0	0	0	0
86	0	2	2	2	1	0	2	2	2	1	0	0	0	0	0	0	2	2	2	1	0	0	0	0	0	0	2	2	0	0	0	0	0	0	0
87	0	0	4	3	2	0	0	4	3	2	0	0	3	2	1	0	0	4	3	2	0	0	0	0	0	0	0	3	0	0	0	0	0	0	0
4	0	1	2	0	0	0	3	5	2	1	1	2	3	2	1	1	2	3	2	1	0	0	1	0	0	0	0	3	2	2	0	0	0	0	0
5	1	3	2	0	0	0	0	0	0	0	0	0	0	1	2	0	2	2	2	1	0	0	0	0	0	0	1	3	0	0	0	0	0	0	0
11	0	2	0	0	0	3	4	5	0	0	0	3	2	3	2	0	1	2	4	1	0	0	1	0	0	0	0	3	0	0	0	0	0	0	0
14	0	0	0	0	0	0	2	2	1	0	0	0	4	1	3	0	2	3	1	1	0	0	0	0	0	0	1	0	0	0	0	0	0	0	0
23	1	1	1	0	0	0	3	3	3	1	0	0	1	1	4	0	5	5	0	0	0	1	0	0	0	0	2	0	0	0	0	0	0	0	0
25	0	0	0	0	0	2	3	6	2	2	0	0	0	0	0	2	2	6	2	1	0	0	1	0	0	0	1	1	0	0	0	0	0	0	0
27	0	2	1	0	0	0	2	4	2	0	2	0	0	2	2	0	3	4	3	0	0	0	0	0	0	0	0	1	0	0	0	0	0	0	0
28	1	0	0	0	0	2	7	8	5	4	3	2	1	1	2	2	5	7	5	4	0	0	1	0	0	0	0	0	0	0	0	0	0	0	0
30	0	0	0	0	0	0	2	2	2	0	0	0	0	0	2	0	0	0	1	0	0	0	0	0	0	3	2	3	0	0	0	0	0	0	0
32	1	1	0	0	0	0	0	0	0	0	0	2	1	2	2	0	0	2	2	0	0	0	0	0	0	0	0	0	0	0	0	0	0	0	0
34	0	0	0	0	0	0	3	2	3	2	0	2	2	1	1	0	0	0	1	0	0	0	0	0	0	0	2	2	0	0	0	0	0	0	0
36	0	1	0	0	0	2	2	2	2	1	1	3	4	2	1	0	0	0	0	0	0	0	0	0	0	0	1	1	0	0	0	0	0	0	0
41	0	0	0	0	0	3	6	6	1	1	0	0	0	5	1	0	2	2	1	1	0	1	0	0	0	0	0	0	0	0	0	0	0	0	0
42	0	0	0	0	0	3	4	2	0	0	0	0	0	2	0	1	2	1	1	1	0	0	1	0	0	0	1	2	0	0	0	0	0	0	0
43	1	3	3	0	0	1	2	2	2	2	0	0	0	5	4	0	2	2	3	3	0	0	0	0	0	0	2	3	0	0	0	0	0	0	0
46	0	0	0	0	0	3	2	2	5	2	0	1	2	0	0	2	5	6	2	2	0	1	0	1	0	0	0	0	0	0	0	0	0	0	0
48	0	2	2	0	0	0	2	3	2	2	0	2	3	2	0	0	2	4	2	1	0	0	1	0	0	0	1	0	0	0	0	0	0	0	0
52	0	0	0	0	0	2	3	6	4	0	0	1	4	2	2	1	2	3	2	1	0	0	1	0	0	0	2	0	0	0	0	0	0	0	0
55	0	3	2	0	0	0	0	0	0	0	2	3	6	2	0	0	0	0	0	0	0	0	0	0	0	1	0	0	0	0	0	0	0	0	0
57	0	1	1	0	0	4	4	4	2	1	0	1	2	1	1	4	4	4	2	1	0	0	1	0	0	0	0	0	0	0	0	0	0	0	0
73	0	2	2	0	0	1	2	6	2	0	0	3	3	2	0	0	1	5	3	2	0	0	1	0	0	0	1	1	0	0	0	0	0	0	0
74	0	2	2	0	0	0	2	2	0	0	1	0	0	0	0	0	2	2	2	1	0	0	0	0	0	0	0	0	0	0	0	0	0	0	0
77	0	1	1	0	0	0	5	6	2	0	1	3	6	3	2	2	2	2	3	3	0	1	1	0	0	0	0	0	2	0	0	0	0	0	0
81	2	0	0	0	0	1	4	4	2	0	0	5	5	3	4	1	3	3	3	2	0	0	0	0	0	0	1	2	0	0	0	0	0	0	0
82	0	0	0	2	0	0	2	0	0	0	0	0	2	1	3	0	2	0	0	0	0	0	0	0	0	0	3	0	0	0	0	0	0	0	0
83	0	0	1	0	0	1	2	3	2	0	0	1	4	2	2	0	0	0	0	0	0	0	0	0	0	0	1	1	0	0	0	0	0	0	0
90	0	2	2	0	0	1	4	3	3	0	0	2	2	2	1	2	3	3	2	2	0	0	0	0	0	3	1	0	1	0	0	0	0	0	0
